# Supplementary material for: Food Allergy and Foodservice: A Comparative Study of Allergic and Non-Allergic Consumers’ Behaviors, Attitudes, and Risk Perceptions
Source: Nutrients. 2025 Sep 9;17(18):2916. doi: 10.3390/nu17182916 (PMC12477836; doi:10.3390/nu17182916)
Supplement: Supplementary file 1 [file nutrients-17-02916-s001.zip]

Archive with 1 entries (1 files):
- nutrients-3843855-supplementary.pdf
